# Supplementary material for: Digesta and Plasma Metabolomics of Rainbow Trout Strains with Varied Tolerance of Plant-Based Diets Highlights Potential for Non-Lethal Assessments of Enteritis Development
Source: Metabolites. 2021 Sep 1;11(9):590. doi: 10.3390/metabo11090590 (PMC8470503; doi:10.3390/metabo11090590)
Supplement: Supplementary file 1 [file metabolites-11-00590-s001.zip]

Archive with 1 entries (1 files):
- metabolites-1334759-supplementary.pdf
